# Supplementary material for: A Capacity Audit of Medical Geneticists and Genetic Counsellors in South Africa, 2024: A National Crisis
Source: Genes (Basel). 2024 Sep 6;15(9):1173. doi: 10.3390/genes15091173 (PMC11430864; doi:10.3390/genes15091173)
Supplement: Supplementary file 1 [file genes-15-01173-s001.zip]

Archive with 1 entries (1 files):
- genes-3147228-supplementary.pdf
